# Supplementary material for: Seroprevalence of chikungunya virus infection among HIV-infected adults in French Caribbean Islands of Martinique and Guadeloupe in 2015: A cross-sectional study
Source: PLoS Negl Trop Dis. 2021 Apr 9;15(4):e0009267. doi: 10.1371/journal.pntd.0009267 (PMC8059839; doi:10.1371/journal.pntd.0009267)
Supplement: S1 Data — (XLSX) [file pntd.0009267.s004.xlsx]

## Sheet: Feuil1
subjid	center	patage	patsex	postcd4r	postcvr	posttt	patchik	cpafie	cpaaab	cpaait	cpamya	cpacep	cpaec	cpaprs	cpacmv	cpacs	cpacsu	cpahmc	cpahsi	age_T	age_T2	postcd4_200	postcv50	result
F-001	F	31	female	1134.6	20	1	non													31-40	<=34	0	<50	negatif
F-002	F	56	male	797.7	20	1	non													51-60	55-65	0	<50	negatif
F-003	F	56	female	942.7	20	1	non													51-60	55-65	0	<50	positif
F-004	F	26	male	611.4	20	1	non													21-30	<=34	0	<50	negatif
F-005	F	67	female	464.8	20	1	non													61-70	>65	0	<50	positif
F-006	F	67	male	835.8	20	1	oui	oui	oui	non	non	oui	non	non	oui	oui	non	non	non	61-70	>65	0	<50	positif
F-007	F	25	female	861.4	5721	1	oui	oui	oui	non	oui	non	oui	non	oui	non	non	non	non	21-30	<=34	0	>50	positif
F-008	F	65	female	1044	20	1	oui	oui	oui	non	non	non	non	non	oui	non	non	non	non	61-70	55-65	0	<50	negatif
F-009	F	67	female	672.6	20	1	non													61-70	>65	0	<50	negatif
F-010	F	34	male	619	20	1	oui	oui	oui	oui	non	non	non	non	oui	non	non	non	non	31-40	<=34	0	<50	positif
F-011	F	37	female	981.3	20	1	non													31-40	35-44	0	<50	negatif
F-012	F	44	female	158.6	30453	1	non													41-50	35-44	1	>50	negatif
F-013	F	45	male	583.8	20	1	non													41-50	45-54	0	<50	positif
F-014	F	85	male	169.3	20	1	non													>80	>65	1	<50	negatif
F-015	F	55	female	625.8	20	1	oui	non	oui	oui	non	non	oui	non	oui	non	non	non	non	51-60	55-65	0	<50	positif
F-016	F	72	male	193	20	1	non													71-80	>65	1	<50	negatif
F-017	F	52	male	356.5	20	1	oui	non	oui	oui	non	non	non	non	oui	non	non	non	non	51-60	45-54	0	<50	negatif
F-018	F	60	male	522.3	20	1	non													51-60	55-65	0	<50	negatif
F-019	F	47	male	741.8	20	1	oui	nc	non	non	oui	non	oui	oui	non	non	non	non	non	41-50	45-54	0	<50	positif
F-020	F	58	male	542.4	20	1	oui	oui	oui	non	oui	non	non	non	oui	non	non	non	non	51-60	55-65	0	<50	positif
F-021	F	55	male	620.1	180	1	non													51-60	55-65	0	>50	positif
F-022	F	22	female	1031.3	315	1	oui	oui	oui	non	non	non	oui	oui	non	non	non	non	non	21-30	<=34	0	>50	positif
F-023	F	60	female	629	20	1	non													51-60	55-65	0	<50	positif
F-024	F	39	male	518	20	1	non													31-40	35-44	0	<50	positif
F-025	F	48	male	1459.2	20	1	non													41-50	45-54	0	<50	positif
F-026	F	43	male	622.8	20	1	non													41-50	35-44	0	<50	positif
F-027	F	66	male	554	20	1	non													61-70	>65	0	<50	positif
F-028	F	61	female	656.3	20	1	oui	oui	non	non	non	non	non	non	oui	non	non	non	non	61-70	55-65	0	<50	positif
F-029	F	76	female	433.3	23	1	oui	oui	oui	oui	non	non	oui	non	oui	non	non	non	non	71-80	>65	0	<50	positif
F-030	F	38	male	1194	20	1	non													31-40	35-44	0	<50	positif
F-031	F	54	female	567.2	20	1	oui	oui	oui	oui	non	non	non	oui	non	non	non	non	non	51-60	45-54	0	<50	positif
F-032	F	65	female	360.3	20	1	non													61-70	55-65	0	<50	positif
F-033	F	63	female	403.2	31	1	non													61-70	55-65	0	<50	positif
F-034	F	45	female	644	20	1	oui	oui	oui	non	non	non	oui	oui	non	non	non	non	non	41-50	45-54	0	<50	positif
F-035	F	72	male	411	20	1	oui	oui	oui	oui	non	non	non	oui	non	non	non	non	non	71-80	>65	0	<50	positif
F-036	F	31	female	498.9	331	1	non													31-40	<=34	0	>50	positif
F-037	F	80	male	137.8	20	1	non													71-80	>65	1	<50	positif
F-038	F	66	male	384	20	1	non													61-70	>65	0	<50	negatif
F-039	F	55	male	345.6	20	1	non													51-60	55-65	0	<50	positif
F-040	F	77	female	870.5	20	1	oui	non	oui	oui	non	non	non	oui	non	non	non	non	non	71-80	>65	0	<50	positif
F-041	F	31	female	164.8	75	1	non													31-40	<=34	1	>50	positif
F-042	F	78	female	870.3	20	1	non													71-80	>65	0	<50	negatif
F-043	F	47	female	558.8	20	1	oui	nc	oui	nc	non	non	non	non	oui	non	non	non	non	41-50	45-54	0	<50	positif
F-044	F	71	male	324.4	20	1	non													71-80	>65	0	<50	positif
F-045	F	43	male	667.3	20	1	oui	oui	non	non	non	non	non	oui	non	non	non	non	non	41-50	35-44	0	<50	positif
F-046	F	59	female	1079	20	1	oui	oui	oui	oui	oui	oui	oui	oui	non	non	non	non	non	51-60	55-65	0	<50	positif
F-047	F	69	female	1223.1	20	1	non													61-70	>65	0	<50	positif
F-048	F	60	female	1121	20	1	oui	oui	oui	oui	non	non	non	non	oui	non	non	non	non	51-60	55-65	0	<50	positif
F-049	F	74	female	609.4	20	1	non													71-80	>65	0	<50	positif
F-050	F	42	female	602.5	20	1	non													41-50	35-44	0	<50	positif
F-051	F	57	male	158.4	20	1	oui	oui	oui	non	non	non	non	oui	non	non	non	non	non	51-60	55-65	1	<50	positif
F-052	F	59	female	1047.1	20	1	oui	oui	oui	oui	non	non	non	non	oui	non	non	non	non	51-60	55-65	0	<50	positif
F-053	F	46	female	620.9	20	1	oui	oui	oui	oui	oui	nc	nc	non	oui	non	non	non	non	41-50	45-54	0	<50	positif
F-054	F	68	male	498.8	20	1	non													61-70	>65	0	<50	positif
F-055	F	45	female	708.6	20	1	non													41-50	45-54	0	<50	negatif
F-056	F	37	female	360	48240	0	non													31-40	35-44	0	>50	positif
F-057	F	47	female	623.2	20	1	non													41-50	45-54	0	<50	positif
F-058	F	25	male	513.3	20	1	non													21-30	<=34	0	<50	positif
F-060	F	55	male	362.6	20	1	oui	oui	oui	oui	oui	non	non	non	oui	non	non	non	non	51-60	55-65	0	<50	positif
F-061	F	24	female	682.3	20	1	oui	oui	oui	oui	non	oui	oui	non	non	oui	non	non	non	21-30	<=34	0	<50	positif
F-062	F	58	male	449	242	1	non													51-60	55-65	0	>50	negatif
F-063	F	32	female	955.9	20	1	oui	oui	oui	non	non	non	oui	oui	non	non	non	non	non	31-40	<=34	0	<50	positif
F-064	F	28	female	562.3	63	1	non													21-30	<=34	0	>50	positif
F-065	F	60	male	944.1	20	1	oui	oui	oui	oui	non	non	non	oui	non	non	non	non	non	51-60	55-65	0	<50	positif
F-066	F	30	male	510.7	20	1	non													21-30	<=34	0	<50	positif
F-067	F	67	male	423	20	1	oui	oui	oui	non	oui	non	non	oui	non	non	non	non	non	61-70	>65	0	<50	positif
F-068	F	45	female	611.7	33	1	oui	oui	oui	oui	non	non	non	non	oui	non	non	non	non	41-50	45-54	0	<50	negatif
F-069	F	87	male	380	20	1	oui	oui	oui	non	non	non	non	non	non	non	non	oui	non	>80	>65	0	<50	positif
F-070	F	78	male	1131.8	42	1	oui	oui	oui	non	non	non	oui	non	oui	non	non	non	non	71-80	>65	0	<50	negatif
F-071	F	31	male	539.2	20	1	oui	oui	oui	nc	nc	oui	nc	nc	nc	nc	nc	nc	nc	31-40	<=34	0	<50	negatif
F-072	F	59	female	1082.4	20	1	oui	oui	non	non	non	non	non	oui	non	non	non	non	non	51-60	55-65	0	<50	positif
F-073	F	30	male	422.3	20	1	non													21-30	<=34	0	<50	negatif
F-074	F	61	female	662.7	20	1	non													61-70	55-65	0	<50	negatif
F-075	F	74	male	1460.2	20	1	oui	non	oui	non	non	non	non	non	oui	non	non	non	non	71-80	>65	0	<50	negatif
F-076	F	60	female	1211.1	20	1	oui	oui	oui	non	oui	oui	non	non	oui	non	non	non	non	51-60	55-65	0	<50	positif
F-077	F	50	female	769.6	107	1	oui	oui	oui	non	non	non	non	non	oui	non	non	non	non	41-50	45-54	0	>50	positif
F-078	F	43	male	759	20	1	non													41-50	35-44	0	<50	negatif
F-079	F	53	female	1419.4	20	1	non													51-60	45-54	0	<50	negatif
F-080	F	65	female	833.9	20	1	non													61-70	55-65	0	<50	negatif
F-081	F	45	female	940.8	20	1	oui	oui	oui	nc	oui	non	oui	oui	non	non	non	non	non	41-50	45-54	0	<50	negatif
F-082	F	64	male	253	55	1	oui	oui	non	non	oui	non	non	oui	non	non	non	non	non	61-70	55-65	0	>50	negatif
F-083	F	68	female	396.1	20	1	oui	non	oui	non	oui	non	non	non	oui	non	non	non	non	61-70	>65	0	<50	positif
F-084	F	70	female	444.6	20	1	oui	oui	oui	non	non	non	non	oui	non	non	non	non	non	61-70	>65	0	<50	positif
F-085	F	48	female	756.6	20	1	non													41-50	45-54	0	<50	negatif
F-086	F	20	female	352.1	20	1	oui	oui	oui	nc	oui	oui	oui	oui	non	non	non	non	non	<=20	<=34	0	<50	positif
F-087	F	66	male	651.4	20	1	oui	oui	oui	non	non	oui	non	non	oui	non	non	non	non	61-70	>65	0	<50	positif
F-088	F	52	male	483.6	20	1	non													51-60	45-54	0	<50	negatif
F-089	F	33	female	1084.2	20	1	oui	oui	oui	nc	oui	non	oui	non	oui	non	non	non	non	31-40	<=34	0	<50	positif
F-090	F	47	female	914.2	20	1	non													41-50	45-54	0	<50	negatif
F-091	F	69	female	404.1	20	1	oui	non	oui	oui	oui	oui	non	non	oui	non	non	non	non	61-70	>65	0	<50	negatif
F-092	F	48	female	871.1	20	1	oui	oui	oui	oui	oui	non	non	non	non	oui	non	non	non	41-50	45-54	0	<50	positif
F-093	F	51	male	414.5	20	1	oui	oui	oui	non	non	non	non	non	oui	non	non	non	non	51-60	45-54	0	<50	positif
F-094	F	71	female	986	20	1	non													71-80	>65	0	<50	positif
F-095	F	55	male	329.3	20	1	non													51-60	55-65	0	<50	negatif
F-096	F	41	male	822	20	1	oui	non	oui	non	non	non	oui	oui	non	non	non	non	non	41-50	35-44	0	<50	positif
F-097	F	32	female	509.8	9365	0	non													31-40	<=34	0	>50	positif
F-098	F	78	female	845.2	20	1	oui	nc	oui	nc	oui	oui	nc	non	oui	non	non	non	non	71-80	>65	0	<50	positif
F-099	F	56	male	360.7	44	1	non													51-60	55-65	0	<50	negatif
F-100	F	63	male	693	20	1	oui	non	oui	non	non	non	non	oui	non	non	non	non	non	61-70	55-65	0	<50	positif
F-101	F	42	male			1	oui	oui	oui	non	non	nc	oui	oui	non	non	non	non	non	41-50	35-44	0		positif
F-102	F	68	male	543.4	20	1	non													61-70	>65	0	<50	positif
F-103	F	37	female	839.5	20	1	oui	oui	oui	oui	oui	oui	oui	non	oui	non	non	non	non	31-40	35-44	0	<50	positif
F-104	F	66	male	906.6	20	1	oui	non	oui	non	oui	non	oui	non	oui	non	non	non	non	61-70	>65	0	<50	negatif
F-105	F	57	male	535.4	20	1	oui	oui	oui	oui	oui	oui	non	non	oui	non	non	non	non	51-60	55-65	0	<50	positif
F-106	F	59	female	935.2	20	1	oui	nc	oui	nc	oui	oui	oui	non	non	oui	oui	non	non	51-60	55-65	0	<50	positif
F-107	F	32	male		8437	1	non													31-40	<=34	0	>50	negatif
F-108	F	62	male	955.1	20	1	non													61-70	55-65	0	<50	negatif
F-109	F	55	female	393.4	20	1	oui	oui	oui	nc	non	non	non	non	oui	oui	oui	oui	oui	51-60	55-65	0	<50	positif
F-110	F	63	male	710.6	20	1	oui	oui	oui	oui	oui	oui	oui	non	oui	non	non	non	non	61-70	55-65	0	<50	positif
F-111	F	51	female	774.3	20	1	non													51-60	45-54	0	<50	negatif
F-112	F	40	male	634.6	20	1	non													31-40	35-44	0	<50	negatif
F-113	F	52	male	428.2	20	1	non													51-60	45-54	0	<50	negatif
F-114	F	35	male	185.6	20	1	non													31-40	35-44	1	<50	negatif
F-115	F	35	male	398.6	20	1	non													31-40	35-44	0	<50	negatif
F-116	F	36	female	697.7	20	1	oui	oui	oui	oui	oui	oui	non	non	oui	non	non	non	non	31-40	35-44	0	<50	positif
F-117	F	41	female	782	20	1	oui	oui	oui	nc	non	non	oui	non	oui	non	non	non	non	41-50	35-44	0	<50	positif
F-118	F	45	female	377.3	3799	1	non													41-50	45-54	0	>50	negatif
F-119	F	39	male	781.5	20	1	oui	oui	oui	oui	non	non	non	oui	non	non	non	non	non	31-40	35-44	0	<50	positif
F-120	F	56	female	828.4	20	1	oui	oui	oui	non	non	oui	oui	oui	non	non	non	non	non	51-60	55-65	0	<50	positif
F-121	F	79	female	463.4	20	1	oui	non	oui	non	oui	non	non	non	oui	non	non	non	non	71-80	>65	0	<50	positif
F-122	F	44	female	406.2	20	1	non													41-50	35-44	0	<50	negatif
F-123	F	31	male	795.8	417	1	non													31-40	<=34	0	>50	negatif
F-124	F	59	male	795.8	20	1	oui	non	non	non	non	non	non	non	oui	non	non	non	non	51-60	55-65	0	<50	negatif
F-125	F	60	female	1052.9	20	1	oui	oui	oui	oui	oui	oui	oui	non	oui	non	non	non	non	51-60	55-65	0	<50	positif
F-126	F	45	male	1296.1	20	1	non													41-50	45-54	0	<50	positif
F-127	F	32	female	1097	20	1	non													31-40	<=34	0	<50	negatif
F-128	F	58	male	321.7	20	1	non													51-60	55-65	0	<50	negatif
F-129	F	65	female	768.2	20	1	oui	oui	oui	nc	oui	non	non	oui	non	non	non	non	non	61-70	55-65	0	<50	positif
F-130	F	71	female	582	20	1	non													71-80	>65	0	<50	negatif
F-131	F	48	female	665	20	1	oui	oui	oui	nc	non	non	oui	oui	non	non	non	non	non	41-50	45-54	0	<50	negatif
F-132	F	31	male	319.9	20	1	non													31-40	<=34	0	<50	negatif
F-133	F	60	male	676.3	20	1	oui	oui	oui	oui	non	non	non	non	oui	non	non	non	non	51-60	55-65	0	<50	positif
F-134	F	43	male	1004.5	20	1	non													41-50	35-44	0	<50	positif
F-135	F	51	male	632.8	20	1	non													51-60	45-54	0	<50	negatif
F-136	F	40	female	1100.7	20	1	non													31-40	35-44	0	<50	negatif
F-137	F	49	female	708	20	1	oui	oui	oui	oui	non	oui	non	oui	non	non	non	non	non	41-50	45-54	0	<50	positif
F-138	F	67	male	349.5	20	1	oui	non	oui	oui	non	non	oui	non	oui	non	non	non	non	61-70	>65	0	<50	positif
F-139	F	41	male	601	20	1	non													41-50	35-44	0	<50	positif
F-140	F	56	female			1	non													51-60	55-65	0		negatif
F-141	F	35	female	876.6	20	1	oui	oui	oui	nc	oui	oui	non	non	oui	non	non	non	non	31-40	35-44	0	<50	positif
F-142	F	29	male	1162.6	20	1	non													21-30	<=34	0	<50	positif
F-143	F	22	female	522.1	42748	0	oui	oui	non	non	non	oui	oui	oui	non	non	non	non	non	21-30	<=34	0	>50	negatif
F-144	F	42	male	468.3	20	1	non													41-50	35-44	0	<50	negatif
F-145	F	50	female	948.3	20	1	non													41-50	45-54	0	<50	negatif
F-146	F	53	male	694.6	20	1	non													51-60	45-54	0	<50	negatif
F-147	F	27	male	1035	20	1	non													21-30	<=34	0	<50	negatif
F-148	F	48	female	792	20	1	non													41-50	45-54	0	<50	positif
F-149	F	46	male	2250.7	20	1	non													41-50	45-54	0	<50	negatif
F-150	F	64	female	463.4	20	1	oui	oui	oui	oui	non	oui	non	oui	non	non	non	non	non	61-70	55-65	0	<50	positif
F-151	F	45	female	1023.8	24	1	oui	oui	oui	non	oui	non	oui	oui	non	non	non	non	non	41-50	45-54	0	<50	positif
F-152	F	46	female	1235.6	20	1	non													41-50	45-54	0	<50	negatif
F-153	F	32	male	606.5	20	1	oui	oui	oui	non	oui	oui	non	non	oui	non	non	non	non	31-40	<=34	0	<50	positif
F-154	F	51	male	549.4	24	1	oui	oui	oui	non	oui	non	non	non	oui	non	non	non	non	51-60	45-54	0	<50	positif
F-155	F	52	male	319.4	2237	1	non													51-60	45-54	0	>50	positif
F-156	F	57	female	789	20	1	non													51-60	55-65	0	<50	positif
F-157	F	49	female	846.5	20	1	oui	oui	oui	non	oui	oui	non	non	oui	non	non	non	non	41-50	45-54	0	<50	positif
F-158	F	70	female	498.6	1549	1	non													61-70	>65	0	>50	negatif
F-159	F	44	male	39.4	35869	0	non													41-50	35-44	1	>50	negatif
F-160	F	50	male	738.4	20	1	oui	non	oui	non	non	non	non	oui	non	non	non	non	non	41-50	45-54	0	<50	positif
F-161	F	56	male	813.7	20	1	non													51-60	55-65	0	<50	negatif
F-165	F	54	female	933.5	20	1	non													51-60	45-54	0	<50	negatif
F-166	F	49	female	807.5	20	1	non													41-50	45-54	0	<50	negatif
F-167	F	42	female	542	20	1	oui	oui	oui	non	oui	oui	oui	non	oui	oui	non	non	non	41-50	35-44	0	<50	negatif
F-168	F	34	male	730.2	20	1	non													31-40	<=34	0	<50	negatif
F-169	F	46	male	421.8	483	1	oui	non	oui	non	oui	non	non	oui	non	non	non	non	non	41-50	45-54	0	>50	positif
F-170	F	50	male	661.7	57	1	non													41-50	45-54	0	>50	positif
F-171	F	35	male	544.8	20	1	non													31-40	35-44	0	<50	negatif
F-172	F	30	male	968.6	20	1	non													21-30	<=34	0	<50	negatif
F-173	F	49	male	1136.5	20	1	non													41-50	45-54	0	<50	negatif
F-174	F	47	female	795.6	20	1	oui	oui	oui	non	oui	oui	non	non	oui	non	non	non	non	41-50	45-54	0	<50	positif
F-175	F	69	female	479.9	158	1	oui	oui	oui	non	nc	nc	non	non	non	non	oui	oui	non	61-70	>65	0	>50	positif
F-176	F	26	female	1176.4	20	1	oui	oui	oui	oui	oui	non	oui	non	non	oui	non	non	non	21-30	<=34	0	<50	positif
F-177	F	33	female	36	123305	1	non													31-40	<=34	1	>50	negatif
F-178	F	50	female	910.8	20	1	non													41-50	45-54	0	<50	negatif
F-179	F	47	female	544.2	32	1	non													41-50	45-54	0	<50	positif
F-180	F	26	female	621.3	20	1	oui	oui	oui	non	oui	oui	oui	non	non	oui	non	non	non	21-30	<=34	0	<50	positif
F-181	F	43	female	599.5	20	1	oui	non	oui	oui	oui	non	oui	non	oui	non	non	non	non	41-50	35-44	0	<50	positif
F-182	F	52	female	796.4	20	1	non													51-60	45-54	0	<50	negatif
F-183	F	65	female	547.7	20	1	non													61-70	55-65	0	<50	positif
F-184	F	60	female	554.4	20	1	oui	non	oui	non	non	non	non	oui	non	non	non	non	non	51-60	55-65	0	<50	negatif
F-185	F	47	female	738.4	20	1	oui	oui	oui	non	oui	oui	non	non	oui	non	non	non	non	41-50	45-54	0	<50	negatif
F-186	F	67	female	692.7	20	1	non													61-70	>65	0	<50	positif
F-187	F	34	female	662	20	1	oui	oui	oui	oui	non	oui	oui	non	oui	non	non	non	non	31-40	<=34	0	<50	positif
F-188	F	71	female	972	20	1	oui	oui	oui	non	oui	non	non	oui	non	non	non	non	non	71-80	>65	0	<50	positif
F-189	F	39	female	952.8	20	1	oui	non	oui	oui	non	nc	oui	oui	non	non	non	non	non	31-40	35-44	0	<50	positif
F-190	F	34	male	475.7	20	1	non													31-40	<=34	0	<50	negatif
F-191	F	39	female	913.9	23	1	oui	non	non	non	non	oui	non	non	oui	non	non	non	non	31-40	35-44	0	<50	positif
F-192	F	31	female	639.7	20	1	oui	oui	oui	oui	oui	oui	oui	non	non	oui	oui	oui	non	31-40	<=34	0	<50	positif
F-193	F	50	female	533.4	20	1	non													41-50	45-54	0	<50	negatif
F-194	F	68	female	998	20	1	oui	oui	oui	oui	oui	oui	non	oui	non	non	non	non	non	61-70	>65	0	<50	positif
F-195	F	54	female	1388	110	1	oui	oui	oui	non	oui	oui	oui	non	non	oui	oui	oui	oui	51-60	45-54	0	>50	positif
F-197	F	31	female	1194.4	20	1	non													31-40	<=34	0	<50	negatif
F-198	F	36	male	363	20	1	non													31-40	35-44	0	<50	positif
F-199	F	24	male	708.6	20	1	oui	oui	oui	non	oui	oui	oui	oui	non	non	non	non	non	21-30	<=34	0	<50	positif
F-200	F	23	female	840.8	5265	0	oui	oui	oui	oui	oui	non	oui	non	oui	non	non	non	non	21-30	<=34	0	>50	positif
F-201	F	31	male	654.7	20	1	oui	oui	oui	non	oui	oui	oui	non	oui	non	non	non	non	31-40	<=34	0	<50	positif
F-202	F	26	female	525.7	1920	0	non													21-30	<=34	0	>50	negatif
F-203	F	28	female	933.2	20	1	non													21-30	<=34	0	<50	negatif
P-001	P	33	male	856.6	37	1	oui	oui	oui	non	oui	non	non	non	oui	non	non	non	non	31-40	<=34	0	<50	negatif
P-002	P	67	male	496	20	1	non													61-70	>65	0	<50	negatif
P-003	P	53	female	154.8	1995	0	non													51-60	45-54	1	>50	positif
P-004	P	31	female	558.3	37	1	non													31-40	<=34	0	<50	positif
P-005	P	54	male	1083.5	37	1	oui	oui	oui	non	non	non	non	non	oui	non	non	non	non	51-60	45-54	0	<50	positif
P-006	P	61	male	1121.9	37	1	oui	non	oui	non	oui	non	non	oui	non	non	non	non	non	61-70	55-65	0	<50	negatif
P-007	P	44	female		65	1	non													41-50	35-44	0	>50	negatif
P-008	P	71	female	512	20	1	non													71-80	>65	0	<50	negatif
P-009	P	46	male		37	1	non													41-50	45-54	0	<50	negatif
P-010	P	54	female	754.4	20	1	oui	oui	non	non	oui	oui	non	non	oui	non	non	non	non	51-60	45-54	0	<50	positif
P-012	P	55	female	1355	37	1	oui	oui	oui	oui	oui	oui	non	non	oui	non	non	non	non	51-60	55-65	0	<50	negatif
P-013	P	56	female	1485.7	436	0	non													51-60	55-65	0	>50	negatif
P-014	P	36	female	676.1	37	1	oui	non	oui	oui	oui	non	non	oui	non	non	non	non	non	31-40	35-44	0	<50	positif
P-015	P	21	male	473.6	37	1	non													21-30	<=34	0	<50	negatif
P-016	P	80	male	749.8	37	1	oui	oui	oui	non	non	non	non	oui	non	non	non	non	non	71-80	>65	0	<50	positif
P-017	P	67	male	627.9	37	1	non													61-70	>65	0	<50	positif
P-018	P	20	female	932.9	37	1	non													<=20	<=34	0	<50	negatif
P-019	P	48	female	645.8	37	1	non													41-50	45-54	0	<50	positif
P-020	P	66	female	438.5	20	1	oui	oui	oui	non	non	non	non	oui	non	non	non	non	non	61-70	>65	0	<50	positif
P-022	P	42	male	505.5	37	1	oui	non	oui	non	oui	oui	non	oui	non	non	non	non	non	41-50	35-44	0	<50	positif
P-023	P	64	female	776.4	37	1	oui	oui	oui	non	non	oui	non	non	oui	non	non	non	non	61-70	55-65	0	<50	positif
P-024	P	44	male	460.4	37	1	non													41-50	35-44	0	<50	positif
P-025	P	47	male	495.3	37	1	non													41-50	45-54	0	<50	positif
P-026	P	72	female	517.7	20	1	oui	oui	oui	oui	non	non	non	non	non	oui	non	non	non	71-80	>65	0	<50	positif
P-027	P	33	female	328.6	20	1	non													31-40	<=34	0	<50	negatif
P-028	P	34	male	1199.9	20	1	non													31-40	<=34	0	<50	negatif
P-029	P	72	male	790.7	20	1	non													71-80	>65	0	<50	positif
P-030	P	32	female	408.4	80	1	oui	oui	oui	non	oui	oui	non	oui	non	non	non	non	non	31-40	<=34	0	>50	positif
P-031	P	42	female	514.4	37	1	oui	oui	oui	non	non	oui	oui	non	oui	non	non	non	non	41-50	35-44	0	<50	positif
P-034	P	77	female	522.6	20	0	oui	non	oui	non	oui	oui	non	non	oui	non	non	oui	non	71-80	>65	0	<50	positif
P-037	P	52	male	465.5	37	1	oui	oui	oui	non	non	non	non	oui	non	non	non	non	non	51-60	45-54	0	<50	positif
P-038	P	74	male	327.3	37	1	non													71-80	>65	0	<50	negatif
P-039	P	58	male	510.6	217	1	oui	non	oui	oui	non	non	non	non	oui	non	non	non	non	51-60	55-65	0	>50	positif
P-040	P	45	male	550.5	23	1	oui	non	oui	oui	non	oui	non	oui	non	non	non	non	non	41-50	45-54	0	<50	positif
P-042	P	37	female	549.4	37	1	non													31-40	35-44	0	<50	negatif
P-045	P	38	male	730.8	20	1	oui	non	oui	non	non	oui	non	oui	non	non	non	non	non	31-40	35-44	0	<50	positif
P-046	P	65	male	653.2	37	1	non													61-70	55-65	0	<50	positif
P-047	P	46	male	216.4	925	0	non													41-50	45-54	0	>50	negatif
P-049	P	67	male	556.6	20	1	oui	non	oui	oui	non	non	non	non	oui	non	non	non	non	61-70	>65	0	<50	positif
P-051	P	61	male	193.6	98	1	non													61-70	55-65	1	>50	negatif
P-052	P	48	female	880.8	18720	0	oui	non	oui	non	non	non	non	non	oui	non	non	non	non	41-50	45-54	0	>50	positif
P-054	P	33	female	976.5	37	1	oui	oui	oui	oui	oui	non	oui	non	oui	oui	non	non	non	31-40	<=34	0	<50	positif
P-056	P	42	male	1336.3	37	1	non													41-50	35-44	0	<50	positif
P-057	P	39	female	359.4	20	1	oui	non	non	oui	non	oui	non	non	oui	non	non	non	non	31-40	35-44	0	<50	positif
P-062	P	40	female	328.7	602	1	oui	oui	oui	oui	oui	oui	non	non	oui	non	non	non	non	31-40	35-44	0	>50	positif
P-063	P	63	female	678.5	37	1	oui	oui	oui	oui	oui	non	non	non	oui	non	non	non	non	61-70	55-65	0	<50	positif
P-064	P	61	female	564.1	37	1	oui	non	oui	non	non	non	oui	oui	non	non	non	non	non	61-70	55-65	0	<50	positif
P-065	P	38	male	697.4	37	1	non													31-40	35-44	0	<50	negatif
P-066	P	53	male	532.8	37	1	oui	oui	oui	non	non	non	non	non	oui	non	non	non	non	51-60	45-54	0	<50	negatif
P-067	P	45	male	90.3	121200	1	oui	oui	oui	oui	oui	non	nc	oui	non	non	non	non	non	41-50	45-54	1	>50	positif
P-068	P	67	female	944.3	37	1	oui	non	oui	non	oui	oui	non	non	oui	non	non	non	non	61-70	>65	0	<50	positif
P-069	P	48	female	781.8	20	1	oui	oui	oui	non	oui	oui	non	non	oui	non	non	non	non	41-50	45-54	0	<50	positif
P-070	P	19	male	681.8	20	1	oui	oui	oui	oui	oui	oui	non	non	oui	non	oui	oui	non	<=20	<=34	0	<50	negatif
P-071	P	31	female	446.1	37	1	oui	oui	oui	non	oui	oui	non	oui	non	non	non	non	non	31-40	<=34	0	<50	positif
P-072	P	68	female	478.2	37	1	oui	oui	oui	oui	non	non	oui	oui	non	non	non	non	non	61-70	>65	0	<50	positif
P-073	P	18	female	177.8	153200	1	non													<=20	<=34	1	>50	positif
P-074	P	45	female	769.4	20	1	non													41-50	45-54	0	<50	negatif
P-075	P	69	female	868.1	37	1	oui	oui	oui	non	oui	non	non	non	oui	non	non	non	non	61-70	>65	0	<50	positif
P-076	P	24	male	223.8	1470	1	non													21-30	<=34	0	>50	negatif
P-077	P	41	female	740.9	20	1	non													41-50	35-44	0	<50	negatif
P-078	P	41	female	41	215200	1	oui	oui	oui	non	non	non	non	non	oui	non	non	non	non	41-50	35-44	1	>50	negatif
P-079	P	61	male	635.4	37	1	non													61-70	55-65	0	<50	positif
P-080	P	69	female	364.4	37	1	non													61-70	>65	0	<50	negatif
P-081	P	45	male	622.4	6280	1	non													41-50	45-54	0	>50	negatif
P-082	P	42	female	684.5	20	1	oui	oui	oui	non	oui	oui	non	non	oui	non	non	non	non	41-50	35-44	0	<50	positif
P-083	P	26	male	1286.9	37	1	non													21-30	<=34	0	<50	negatif
P-084	P	74	male	673.9	3673	0	non													71-80	>65	0	>50	negatif
P-085	P	56	male	575	37	1	oui	oui	oui	non	oui	oui	non	oui	non	non	non	non	non	51-60	55-65	0	<50	positif
P-086	P	38	female	416.6	37	1	oui	non	oui	non	nc	oui	oui	oui	non	non	non	non	non	31-40	35-44	0	<50	positif
P-087	P	59	female	1187.3	37	1	oui	oui	oui	non	oui	oui	non	non	oui	non	non	non	non	51-60	55-65	0	<50	positif
P-088	P	80	female		37	1	oui	non	oui	non	oui	oui	non	non	oui	non	non	non	non	71-80	>65	0	<50	positif
P-089	P	66	female	819.6	37	1	non													61-70	>65	0	<50	positif
P-090	P	72	male	779.1	37	1	oui	non	oui	non	non	non	non	oui	non	non	non	non	non	71-80	>65	0	<50	positif
P-091	P	76	female		20	1	non													71-80	>65	0	<50	negatif
P-092	P	70	male	546.8	20	1	non													61-70	>65	0	<50	positif
P-093	P	59	female		20	1	non													51-60	55-65	0	<50	positif
P-094	P	40	male	160.5	37	1	oui	oui	oui	oui	oui	oui	non	non	non	oui	non	non	non	31-40	35-44	1	<50	positif
P-095	P	25	male	631.4	64	1	non													21-30	<=34	0	>50	positif
P-096	P	60	male	819.6	37	1	oui	non	oui	non	oui	oui	non	oui	non	non	non	non	non	51-60	55-65	0	<50	positif
P-097	P	73	female	475.3	45	1	oui	oui	non	non	non	non	non	oui	non	non	non	non	non	71-80	>65	0	<50	positif
P-098	P	55	male	579	37	1	oui	oui	oui	non	oui	oui	non	non	oui	non	non	non	non	51-60	55-65	0	<50	positif
P-099	P	66	male	858.4	37	1	non													61-70	>65	0	<50	negatif
P-102	P	52	female	665.2	20	1	oui	non	oui	oui	oui	non	oui	oui	non	non	non	non	non	51-60	45-54	0	<50	positif
P-103	P	23	male	565.7	20	1	oui	oui	oui	non	oui	oui	non	non	oui	non	non	non	non	21-30	<=34	0	<50	positif
P-104	P	55	female	784.4	37	1	non													51-60	55-65	0	<50	positif
P-106	P	48	female	776.6	37	1	non													41-50	45-54	0	<50	positif
P-107	P	74	female	751.6	37	1	oui	non	oui	non	oui	non	non	non	oui	non	non	non	non	71-80	>65	0	<50	positif
P-108	P	41	female	585.8	20	1	non													41-50	35-44	0	<50	positif
P-109	P	42	male	589.9	20	1	non													41-50	35-44	0	<50	negatif
P-110	P	71	female	625.4	20	1	oui	oui	oui	non	oui	non	non	oui	non	non	non	non	non	71-80	>65	0	<50	positif
P-111	P	40	female	620.2	37	1	non													31-40	35-44	0	<50	negatif
P-112	P	39	female	740	55	1	oui	oui	oui	non	non	oui	non	oui	non	non	non	non	non	31-40	35-44	0	>50	positif
P-113	P	70	female	837.3	37	1	oui	oui	oui	non	oui	non	oui	oui	non	non	non	non	non	61-70	>65	0	<50	positif
P-114	P	44	male	393.5	37	1	oui	oui	oui	oui	non	non	non	non	oui	non	non	non	non	41-50	35-44	0	<50	positif
P-115	P	74	female	231.3	37	1	oui	oui	oui	oui	oui	oui	non	non	oui	non	non	non	non	71-80	>65	0	<50	negatif
P-116	P	65	male	816.6	20	1	non													61-70	55-65	0	<50	positif
P-117	P	58	male		20	1	non													51-60	55-65	0	<50	negatif
P-118	P	39	male		37	1	non													31-40	35-44	0	<50	negatif
P-119	P	35	female		20	1	oui	oui	oui	non	non	oui	non	oui	non	non	non	non	non	31-40	35-44	0	<50	positif
P-121	P	20	male	432.4	20	1	oui	oui	oui	non	oui	oui	non	non	oui	non	non	non	non	<=20	<=34	0	<50	negatif
P-122	P	20	male	374.4	20	1	non													<=20	<=34	0	<50	positif
P-123	P	56	male	489.4	20	1	non													51-60	55-65	0	<50	negatif
P-124	P	42	male	81.8	20	1	non													41-50	35-44	1	<50	negatif
P-125	P	47	female	678.5	37	1	non													41-50	45-54	0	<50	negatif
P-126	P	44	female	867	37	1	oui	oui	oui	oui	oui	oui	non	non	oui	non	non	non	non	41-50	35-44	0	<50	positif
P-127	P	41	female	337.2	37	1	non													41-50	35-44	0	<50	positif
P-128	P	51	female		37	1	oui	oui	oui	non	non	non	non	non	oui	non	non	non	non	51-60	45-54	0	<50	positif
P-129	P	35	female		37	1	oui	oui	oui	non	non	oui	non	oui	non	non	non	non	non	31-40	35-44	0	<50	positif
P-130	P	49	female	508.7	173	1	non													41-50	45-54	0	>50	negatif
P-131	P	44	male		37	1	non													41-50	35-44	0	<50	negatif
P-132	P	66	male	423.4	37	1	oui	oui	oui	non	oui	non	non	oui	non	non	non	non	non	61-70	>65	0	<50	positif
P-133	P	35	male	121.7	1181	1	non													31-40	35-44	1	>50	positif
P-134	P	76	female		37	1	oui	oui	oui	non	non	non	non	oui	non	non	non	non	non	71-80	>65	0	<50	positif
P-135	P	45	female	1046	37	1	non													41-50	45-54	0	<50	negatif
P-136	P	27	male		37	1	non													21-30	<=34	0	<50	positif
P-137	P	55	male		20	1	non													51-60	55-65	0	<50	positif
P-139	P	18	male	347.1	20	1	oui	oui	oui	nc	oui	oui	oui	non	oui	non	non	non	non	<=20	<=34	0	<50	negatif
P-140	P	24	male	567.6	20	1	non													21-30	<=34	0	<50	positif
P-141	P	45	female	331.2	20	1	non													41-50	45-54	0	<50	negatif
P-142	P	46	female	598.9	20	1	non													41-50	45-54	0	<50	negatif
P-143	P	49	male	665.8	37	1	oui	non	oui	oui	oui	non	non	oui	non	non	non	non	non	41-50	45-54	0	<50	positif
P-144	P	65	male	563	20	1	oui	non	oui	non	non	non	non	oui	non	non	non	non	non	61-70	55-65	0	<50	positif
P-145	P	50	male	774.1	37	1	oui	oui	non	non	non	non	non	non	oui	non	non	non	non	41-50	45-54	0	<50	positif
P-146	P	51	male	514.7	37	1	oui	oui	oui	non	non	oui	non	non	oui	non	non	non	non	51-60	45-54	0	<50	positif
P-147	P	61	male	423.7	37	1	oui	oui	oui	non	oui	nc	non	non	oui	non	non	non	non	61-70	55-65	0	<50	negatif
P-148	P	35	male	687.3	20	1	oui	oui	oui	non	non	oui	non	non	oui	non	non	non	non	31-40	35-44	0	<50	positif
P-149	P	39	male	697.2	93	1	oui	non	oui	non	oui	oui	non	oui	non	non	non	non	non	31-40	35-44	0	>50	positif
P-150	P	55	female	573.5	37	1	oui	nc	oui	non	oui	oui	non	oui	non	non	non	non	non	51-60	55-65	0	<50	negatif
P-151	P	69	male	417.5	37	1	non													61-70	>65	0	<50	negatif
P-152	P	55	female	1105.8	20	1	non													51-60	55-65	0	<50	negatif
P-153	P	34	male	389.9	37	1	non													31-40	<=34	0	<50	negatif
P-154	P	27	female	788.8	20	1	non													21-30	<=34	0	<50	negatif
P-155	P	53	female	541	37	1	oui	oui	oui	non	oui	oui	non	non	oui	non	non	non	non	51-60	45-54	0	<50	positif
P-156	P	44	female	360	90	1	non													41-50	35-44	0	>50	negatif
P-158	P	33	male	422.3	73	1	non													31-40	<=34	0	>50	positif
P-159	P	52	male	790.6	20	1	non													51-60	45-54	0	<50	positif
P-161	P	52	female	674	37	1	oui	oui	oui	oui	oui	non	non	oui	non	non	non	non	non	51-60	45-54	0	<50	positif
P-162	P	37	female	462.1	20	1	non													31-40	35-44	0	<50	negatif
P-163	P	53	male	196.8	20	1	non													51-60	45-54	1	<50	negatif
P-164	P	51	male	641.9	37	1	non													51-60	45-54	0	<50	positif
P-165	P	29	female	700.5	20	1	non													21-30	<=34	0	<50	negatif
P-166	P	51	male	180.6	37	1	non													51-60	45-54	1	<50	negatif
P-167	P	56	male	1079.6	37	1	oui	oui	oui	non	oui	oui	non	oui	non	non	non	non	non	51-60	55-65	0	<50	positif
P-168	P	61	male		20	1	oui	oui	oui	non	oui	non	oui	oui	non	non	non	non	non	61-70	55-65	0	<50	positif
P-169	P	40	male	778	37	1	oui	non	oui	non	oui	oui	oui	non	oui	non	non	non	non	31-40	35-44	0	<50	positif
P-170	P	46	female	256	22	1	oui	oui	oui	non	oui	oui	non	non	oui	non	non	non	non	41-50	45-54	0	<50	positif
P-172	P	58	female	581.4	37	1	oui	oui	oui	non	oui	oui	non	non	oui	non	non	non	non	51-60	55-65	0	<50	positif
P-173	P	50	male	398	37	1	non													41-50	45-54	0	<50	negatif
P-177	P	57	male	1009	20	1	oui	non	oui	non	oui	oui	non	oui	non	non	non	non	non	51-60	55-65	0	<50	positif
P-178	P	52	male	554.5	20	1	non													51-60	45-54	0	<50	positif
P-179	P	66	male	395.8	37	1	oui	oui	oui	non	oui	oui	non	non	oui	non	non	non	non	61-70	>65	0	<50	positif
P-180	P	47	male	179.9	20	1	oui	oui	oui	non	oui	oui	non	oui	non	non	non	non	non	41-50	45-54	1	<50	positif
P-181	P	51	female	785.7	37	1	oui	oui	oui	oui	oui	oui	non	non	oui	non	non	non	non	51-60	45-54	0	<50	positif
P-182	P	49	female	1045.6	20	1	oui	oui	oui	non	non	oui	non	non	oui	non	non	non	non	41-50	45-54	0	<50	positif
P-183	P	53	male	667.4	37	1	non													51-60	45-54	0	<50	negatif
P-184	P	52	male	618.3	12437	1	non													51-60	45-54	0	>50	positif
P-185	P	54	male	217	20	1	non													51-60	45-54	0	<50	negatif
P-186	P	35	male	224.6	20	1	non													31-40	35-44	0	<50	positif
P-187	P	67	female	607.4	37	1	oui	non	oui	non	non	oui	non	non	non	non	oui	non	non	61-70	>65	0	<50	positif
P-188	P	58	female	881.5	20	1	non													51-60	55-65	0	<50	negatif
P-189	P	62	female	213.5	3189	1	non													61-70	55-65	0	>50	positif
P-190	P	84	female	326.6	143	1	non													>80	>65	0	>50	positif
P-191	P	49	female	577.5	37	1	oui	oui	oui	non	oui	non	non	oui	non	non	non	non	non	41-50	45-54	0	<50	positif
P-192	P	38	male	439.1	37	1	oui	oui	oui	non	oui	oui	non	oui	non	non	non	non	non	31-40	35-44	0	<50	positif
P-194	P	57	female	781.3	20	1	non													51-60	55-65	0	<50	negatif
P-195	P	42	male	173.7	37	1	non													41-50	35-44	1	<50	negatif
P-196	P	29	female	12.1	90441	1	non													21-30	<=34	1	>50	negatif
P-197	P	45	female		37	0	non													41-50	45-54	0	<50	negatif
P-198	P	40	female		37	1	oui	non	oui	oui	oui	oui	oui	non	oui	non	non	non	non	31-40	35-44	0	<50	negatif
P-199	P	78	male	252.1	377	1	non													71-80	>65	0	>50	positif
P-201	P	48	female		20	1	oui	non	oui	oui	non	non	non	oui	non	non	non	non	non	41-50	45-54	0	<50	positif
P-202	P	63	female	518.6	37	1	oui	non	oui	non	oui	non	non	oui	non	non	non	non	non	61-70	55-65	0	<50	positif
P-203	P	57	male		37	1	non													51-60	55-65	0	<50	positif
P-204	P	58	female	715.4	37	1	oui	oui	oui	oui	oui	oui	non	non	oui	non	non	non	non	51-60	55-65	0	<50	positif
P-206	P	57	male	351.9	37	1	non													51-60	55-65	0	<50	positif
P-207	P	59	male	280.7	20	1	non													51-60	55-65	0	<50	negatif
P-209	P	36	female	63.2	20	1	non													31-40	35-44	1	<50	negatif
P-210	P	59	female	650	20	1	non													51-60	55-65	0	<50	negatif
P-211	P	27	male	304.5	82	1	oui	oui	oui	non	oui	oui	non	oui	non	non	non	non	non	21-30	<=34	0	>50	negatif
